# Supplementary material for: Combined Multi-Omics Analysis Reveals the Potential Role of ACADS in Yak Intramuscular Fat Deposition
Source: Int J Mol Sci. 2024 Aug 22;25(16):9131. doi: 10.3390/ijms25169131 (PMC11354380; doi:10.3390/ijms25169131)
Supplement: Supplementary file 1 [file ijms-25-09131-s001.zip]

Archive with 6 entries (6 files):
- Figure S.pdf
- Figure S1.png
- Figure S2.png
- Table S1.xlsx
- Table S2.xlsx
- Table S3.xlsx
