# Supplementary material for: Combined Multi-Omics Analysis Reveals the Potential Role of ACADS in Yak Intramuscular Fat Deposition
Source: Int J Mol Sci. 2024 Aug 22;25(16):9131. doi: 10.3390/ijms25169131 (PMC11354380; doi:10.3390/ijms25169131)
Supplement: Supplementary file 1 [file ijms-25-09131-s001.zip › Table S1.xlsx]

## Sheet: Sheet1
RNA-Seq data filtering statistics table
Sample	RawData	CleanData(%)	Adapter(%)	LowQuality(%)	polyA(%)	N(%)
H-IMF1	74909496	74734900 (99.77%)	29158 (0.04%)	145266 (0.19%)	0 (0.00%)	172 (0.00%)
H-IMF2	80814618	80633730 (99.78%)	31064 (0.04%)	149652 (0.19%)	0 (0.00%)	172 (0.00%)
H-IMF3	76416452	76234914 (99.76%)	35958 (0.05%)	145396 (0.19%)	0 (0.00%)	184 (0.00%)
L-IMF1	84098040	83815276 (99.66%)	126648(0.15%)	155924 (0.19%)	0 (0.00%)	192 (0.00%)
L-IMF2	90983006	90773696 (99.77%)	36432 (0.04%)	172662 (0.19%)	0 (0.00%)	216 (0.00%)
L-IMF3	94042996	93820776 (99.76%)	38138 (0.04%)	183906 (0.20%)	0 (0.00%)	176 (0.00%)
