# Supplementary material for: Combined Multi-Omics Analysis Reveals the Potential Role of ACADS in Yak Intramuscular Fat Deposition
Source: Int J Mol Sci. 2024 Aug 22;25(16):9131. doi: 10.3390/ijms25169131 (PMC11354380; doi:10.3390/ijms25169131)
Supplement: Supplementary file 1 [file ijms-25-09131-s001.zip › Table S2.xlsx]

## Sheet: Sheet1
ACADS siRNA sequence information
	gene-species	sense（5'-3'）	antisense（5'-3'）
A01001	ACADS-Bos-166	CAGCUCAGGUGAAGAAGAUTT	AUCUUCUUCACCUGAGCUGTT
A01001	ACADS-Bos-301	GAGUCAUCAUGAGUGUCAATT	UUGACACUCAUGAUGACUCTT
