# Supplementary material for: Combined Multi-Omics Analysis Reveals the Potential Role of ACADS in Yak Intramuscular Fat Deposition
Source: Int J Mol Sci. 2024 Aug 22;25(16):9131. doi: 10.3390/ijms25169131 (PMC11354380; doi:10.3390/ijms25169131)
Supplement: Supplementary file 1 [file ijms-25-09131-s001.zip › Table S3.xlsx]

## Sheet: Sheet1
RT-qPCR gene primer information
Gene name	Login ID	Primer sequence (5′-3′)	Product size (bp)
ACADS	XM_005891487.2	F：TTCGCCAGCACCGACAGAT	92
		R：TCCTTCTTCCCCAGCGTGAG
APC2	XM_005890465.2	F：TGCAGGCAGTGGCGGAGTTA	121
		R：TCCCCGAAGGTGAGGTTGGT
ELOVL6	XM_005896223.2	F：GAACATCTTCTGGTCCTCACTC	104
		R：CCTTCGTTGCTTTCCTCATC
H-FABP	XM_005906169.2	F：GAACTCGACTCCCAGCTTGAA	102
		R：AAGCCTACCACAATCATCGAAG
HK2	XM_005906747.2	F：CCCTGCCTTCAAACAAAAC	169
		R：TCCCAACGGTATCATTCACTA
IGFN1	XM_014482767.1	F：GGTTACAGGGGAGACTCAAGA	97
		R：GTGAGCCTACTCCTCCAAATC
L2HGDH	XM_005894278.1	F：ATCCAGCAGGAGGACATAAAA	89
		R：CGATAGTCCACGATGCCAGTA
LPL	XM_005902304.2	F：TGCAACAACATGGGCTACGA	189
		R：CTCAGCCACAGTGCCATACA
MYL3	XM_005910743.2	F：GCTCACCTACCCTGTTCTCG	92
		R：CCTTCTTGGGATCTGGCTTT
PLIN5	XM_005895975.1	F：ACTTCCTGCCCATGACTGA	95
		R：CTGATGTTTCCGCTGCTCT
PPARγ	XM_005902846.1	F：CGTGGACCTTTCTATGATGGA	117
		R：GCTCTTGGGAACGGAATG
C/EBPα	XM_005893918.2	F：GTGGACAAGAACAGCAACGAGTA	138
		R：GCGGTCATTGTCACTGGTCAG
SREBP1	XM_014477492.1	F：CCGAGTGACTGGTTCTCCAT	235
		R：CCTCTGTCTCTCCTGCAACC
FASN	XM_005893918.2	F：ACAGCCTCTTCCTGTTTGACG	226
		R：CTCTGCACGATCAGCTCGAC
CCNB1	XM_005889358.2	F：AATCGGTGACTTTGCCTTTG	106
		R：AGGGCGACCCAGACTAAAAT
CCND1	XM_014482632.1	F：GATCAGATGTGACCCGGACT	129
		R：TCCTCCTCCTCTTCCTCCTC
Ki67	XM_005889857.2	F：AGAGCCAACACTCCGAAGAA	100
		R：GCTGAGCTTTCCCTATGACG
PCNA	XM_005906528.2	F：TCCGAGGGCTTCGACACTTA	142
		R：GTGCCAACGTGTCTGCGTTA
APOA1	XM_014478335.1	F：GTCCAAAGTGCGTGAACAGC	144
		R：TGGAACTCGTCCAGGTAGGG
APOC3	XM_014478337.1	F：CTCCTTCTTGCTGCCTTCC	115
		R：CCTTGGCGGTCTTGGTG
LXR	XM_005898931.2	F：TCCGTCTGAAGAAAATGAAGC	170
		R：TGAGAAGGAGCGCCTGTTA
PPARα	XM_005896352.2	F：TCAGATGGCTCCGTTATT	132
		R：CCCGCAGATCCTACACT
AOX1	XM_005895029.2	F：CTGGAGGTTCCGTAGTGG	81
		R：TGGGTTTAAGGCGTTTC
PGC1α	XM_005897079.2	F：AGATTCCGACCCGTGCTA	128
		R：TGGGATGACCGAAGTGC
TFAM	XM_005906585.2	F：CAAGCTATGGAGGGAACT	289
		R：CTTTACCTGTGATGTGCC
GAPDH	XM_014482068.1	F：CCACGAGAAGTATAACAACACC	120
		R：GTCATAAGTCCCTCCACGAT
